# Supplementary material for: Social behaviour and vocalizations of the tent-roosting Honduran white bat
Source: PLoS One. 2021 Aug 11;16(8):e0248452. doi: 10.1371/journal.pone.0248452 (PMC8357122; doi:10.1371/journal.pone.0248452)
Supplement: S1 Dataset — This Excel sheet includes information on behavioural states and events observed during the 22-hour observation period of the four individuals of group 1. (XLSX) [file pone.0248452.s003.xlsx]

## Sheet: 22-hour observation period
Observation Date	Period	Individual	Start time	End time	Duration of behavioural state	Behavioural State	Change position	Wing stretching	Hitting	Yawning	Urinating / Defecating
1	Daytime	Female	2010-05-18 09:47:00	2010-05-18 11:34:31	01:47:31	Resting
1	Daytime	Female	2010-05-18 11:34:31	2010-05-18 11:35:09	00:00:38	Self-grooming
2	Daytime	Female	2010-05-18 11:35:09	2010-05-17 17:18:50	05:43:52	Resting	3
2	Daytime	Female	2010-05-17 17:18:50	2010-05-17 17:31:00	00:12:10	Nursing
3	Daytime	Female	2010-05-19 17:31:00	2010-05-19 17:41:18	00:10:18	Resting				5
3	Daytime	Female	2010-05-19 17:41:18	2010-05-19 17:56:16	00:14:58	Nursing
3	Daytime	Female	2010-05-19 17:56:16	2010-05-19 17:58:12	00:01:56	Resting
3	Daytime	Female	2010-05-19 17:58:12	2010-05-19 18:06:57	00:08:45	Nursing
4	Nigthtime	Female	2010-05-19 18:06:57	2010-06-02 22:27:49	04:21:00	Absent
4	Nigthtime	Female	2010-06-02 22:27:49	2010-06-02 22:44:36	00:16:47	Nursing		2
4	Nigthtime	Female	2010-06-02 22:44:36	2010-06-02 22:48:01	00:03:25	Resting
6	Nigthtime	Female	2010-06-02 22:48:01	2010-05-20 02:27:15	03:39:27	Absent
6	Nigthtime	Female	2010-05-20 02:27:15	2010-05-20 02:33:00	00:05:45	Nursing			1
6	Nigthtime	Female	2010-05-20 02:33:00	2010-05-20 04:38:44	02:05:44	Absent
6	Daytime	Female	2010-05-20 04:38:44	2010-05-20 05:10:07	00:31:23	Nursing
6	Daytime	Female	2010-05-20 05:10:07	2010-05-20 05:19:48	00:09:41	Self-grooming		4		1
6	Daytime	Female	2010-05-20 05:19:48	2010-05-20 06:13:56	00:54:08	Resting
6	Daytime	Female	2010-05-20 06:13:56	2010-05-20 07:35:46	01:21:50	Nursing
6	Daytime	Female	2010-05-20 07:35:46	2010-05-20 08:03:42	00:27:56	Resting
					22:17:14	Total duration of observation
1	Daytime	Male 1	2010-05-18 09:47:00	2010-05-18 10:08:34	00:21:34	Resting
1	Daytime	Male 1	2010-05-18 10:08:34	2010-05-18 10:09:24	00:00:50	Self-grooming
1	Daytime	Male 1	2010-05-18 10:09:24	2010-05-18 14:26:12	04:16:48	Resting
1	Daytime	Male 1	2010-05-18 14:26:12	2010-05-18 14:51:11	00:24:59	Self-grooming
2	Daytime	Male 1	2010-05-17 14:51:00	2010-05-17 17:21:20	02:30:20	Resting	2
2	Daytime	Male 1	2010-05-17 17:21:20	2010-05-17 17:31:00	00:09:40	Self-grooming
3	Daytime	Male 1	2010-05-19 17:31:00	2010-05-19 17:54:13	00:23:13	Resting				1
3	Daytime	Male 1	2010-05-19 17:54:13	2010-05-19 17:55:53	00:01:40	Self-grooming
3	Daytime	Male 1	2010-05-19 17:55:53	2010-05-19 18:02:34	00:06:41	Resting
3	Daytime	Male 1	2010-05-19 18:02:34	2010-05-19 18:06:37	00:04:03	Self-grooming
3	Nighttime	Male 1	2010-05-19 18:06:37	2010-05-19 20:16:53	02:10:16	Absent
3	Nighttime	Male 1	2010-05-19 20:16:53	2010-05-19 20:23:54	00:07:01	Self-grooming
4	Nighttime	Male 1	2010-05-19 20:23:54	2010-06-02 20:40:28	00:16:42	Absent
4	Nighttime	Male 1	2010-06-02 20:40:28	2010-06-02 20:42:32	00:02:04	Resting
4	Nighttime	Male 1	2010-06-02 20:42:32	2010-06-02 20:56:29	00:13:57	Fur chewing
6	Nighttime	Male 1	2010-06-02 20:56:29	2010-05-20 04:58:19	08:02:03	Absent
6	Daytime	Male 1	2010-05-20 04:58:19	2010-05-20 04:59:44	00:01:25	Resting
6	Daytime	Male 1	2010-05-20 04:59:44	2010-05-20 05:03:07	00:03:23	Self-grooming
6	Daytime	Male 1	2010-05-20 05:03:07	2010-05-20 05:15:33	00:12:26	Resting
6	Daytime	Male 1	2010-05-20 05:15:33	2010-05-20 05:17:40	00:02:07	Self-grooming
6	Daytime	Male 1	2010-05-20 05:17:40	2010-05-20 05:19:40	00:02:00	Resting
6	Daytime	Male 1	2010-05-20 05:19:40	2010-05-20 05:24:35	00:04:55	Self-grooming		1
6	Daytime	Male 1	2010-05-20 05:24:35	2010-05-20 07:20:28	01:55:53	Resting
6	Daytime	Male 1	2010-05-20 07:20:28	2010-05-20 07:24:18	00:03:50	Self-grooming
6	Daytime	Male 1	2010-05-20 07:24:18	2010-05-20 08:03:42	00:39:24	Resting
					22:17:14	Total duration of observation
1	Daytime	Male 2	2010-05-18 09:47:00	2010-05-18 10:11:48	00:24:48	Resting		1
1	Daytime	Male 2	2010-05-18 10:11:48	2010-05-18 10:13:53	00:02:05	Self-grooming
1	Daytime	Male 2	2010-05-18 10:13:53	2010-05-18 12:58:32	02:44:39	Resting		1		1
1	Daytime	Male 2	2010-05-18 12:58:32	2010-05-18 12:59:50	00:01:18	Self-grooming
2	Daytime	Male 2	2010-05-18 12:59:50	2010-05-17 15:37:47	02:38:08	Resting
2	Daytime	Male 2	2010-05-17 15:37:47	2010-05-17 15:40:39	00:02:52	Distress behavior	1
2	Daytime	Male 2	2010-05-17 15:40:39	2010-05-17 15:52:10	00:11:31	Resting
2	Daytime	Male 2	2010-05-17 15:52:10	2010-05-17 15:53:11	00:01:01	Distress behavior
2	Daytime	Male 2	2010-05-17 15:53:11	2010-05-17 16:06:52	00:13:41	Resting
2	Daytime	Male 2	2010-05-17 16:06:52	2010-05-17 16:08:54	00:02:02	Distress behavior
2	Daytime	Male 2	2010-05-17 16:08:54	2010-05-17 16:45:35	00:36:41	Resting
2	Daytime	Male 2	2010-05-17 16:45:35	2010-05-17 16:48:24	00:02:49	Distress behavior
3	Daytime	Male 2	2010-05-17 16:48:24	2010-05-19 18:03:34	01:15:10	Resting		1
3	Daytime	Male 2	2010-05-19 18:03:34	2010-05-19 18:07:38	00:04:04	Self-grooming		1
4	Nighttime	Male 2	2010-05-19 18:07:38	2010-06-02 20:41:35	02:34:05	Absent
4	Nighttime	Male 2	2010-06-02 20:41:35	2010-06-02 20:44:40	00:03:05	Self-grooming
4	Nighttime	Male 2	2010-06-02 20:44:40	2010-06-02 20:56:39	00:11:59	Fur chewing			1
4	Nighttime	Male 2	2010-06-02 20:56:39	2010-06-02 21:50:25	00:53:46	Absent
4	Nighttime	Male 2	2010-06-02 21:50:25	2010-06-02 21:53:35	00:03:10	Self-grooming
4	Nighttime	Male 2	2010-06-02 21:53:35	2010-06-02 21:54:44	00:01:09	Absent
4	Nighttime	Male 2	2010-06-02 21:54:44	2010-06-02 21:58:53	00:04:09	Resting
4	Nighttime	Male 2	2010-06-02 21:58:53	2010-06-02 22:02:58	00:04:05	Absent
4	Nighttime	Male 2	2010-06-02 22:02:58	2010-06-02 22:05:31	00:02:33	Resting
4	Nighttime	Male 2	2010-06-02 22:05:31	2010-06-02 22:17:23	00:11:52	Self-grooming
4	Nighttime	Male 2	2010-06-02 22:17:23	2010-06-02 23:57:17	01:39:54	Absent
4	Nighttime	Male 2	2010-06-02 23:57:17	2010-06-03 00:00:18	00:03:01	Self-grooming
6	Nighttime	Male 2	2010-06-03 00:00:18	2010-05-20 08:03:42	08:03:37	Absent
					22:17:14	Total duration of observation
1	N/A	Pup	2010-05-18 09:47:00	2010-05-18 10:28:34	00:41:34	Resting
1	N/A	Pup	2010-05-18 10:28:34	2010-05-18 10:33:33	00:04:59	Self-grooming		2
1	N/A	Pup	2010-05-18 10:33:33	2010-05-18 11:42:44	01:09:11	Resting
1	N/A	Pup	2010-05-18 11:42:44	2010-05-18 11:46:19	00:03:35	Self-grooming
1	N/A	Pup	2010-05-18 11:46:19	2010-05-18 12:48:56	01:02:37	Resting		1
1	N/A	Pup	2010-05-18 12:48:56	2010-05-18 12:51:00	00:02:04	Self-grooming
1	N/A	Pup	2010-05-18 12:51:00	2010-05-18 13:09:15	00:18:15	Resting
1	N/A	Pup	2010-05-18 13:09:15	2010-05-18 13:11:10	00:01:55	Self-grooming
2	N/A	Pup	2010-05-18 13:11:10	2010-05-17 17:18:50	04:07:51	Resting	4	1
2	N/A	Pup	2010-05-17 17:18:50	2010-05-17 17:31:00	00:12:10	Nursing
3	N/A	Pup	2010-05-19 17:31:00	2010-05-19 17:41:18	00:10:18	Resting
3	N/A	Pup	2010-05-19 17:41:18	2010-05-19 17:56:16	00:14:58	Nursing				1
3	N/A	Pup	2010-05-19 17:56:16	2010-05-19 17:58:12	00:01:56	Self-grooming				1
3	N/A	Pup	2010-05-19 17:58:12	2010-05-19 18:06:57	00:08:45	Nursing
3	N/A	Pup	2010-05-19 18:06:57	2010-05-19 18:08:30	00:01:33	Resting				2
3	N/A	Pup	2010-05-19 18:08:30	2010-05-19 18:10:15	00:01:45	Self-grooming
3	N/A	Pup	2010-05-19 18:10:15	2010-05-19 18:13:12	00:02:57	Resting		1
3	N/A	Pup	2010-05-19 18:13:12	2010-05-19 18:15:14	00:02:02	Self-grooming
3	N/A	Pup	2010-05-19 18:15:14	2010-05-19 18:36:08	00:20:54	Resting		3		1
3	N/A	Pup	2010-05-19 18:36:08	2010-05-19 18:39:09	00:03:01	Self-grooming		3
3	N/A	Pup	2010-05-19 18:39:09	2010-05-19 19:43:30	01:04:21	Resting		6		5
3	N/A	Pup	2010-05-19 19:43:30	2010-05-19 19:51:15	00:07:45	Self-grooming		4		1
3	N/A	Pup	2010-05-19 19:51:15	2010-05-19 20:15:10	00:23:55	Absent
3	N/A	Pup	2010-05-19 20:15:10	2010-05-19 20:28:08	00:12:58	Self-grooming		4		1
4	N/A	Pup	2010-06-02 20:28:00	2010-06-02 20:38:53	00:10:53	Absent
4	N/A	Pup	2010-06-02 20:38:53	2010-06-02 20:44:40	00:05:47	Self-grooming		2
4	N/A	Pup	2010-06-02 20:44:40	2010-06-02 20:56:39	00:11:59	Change position
4	N/A	Pup	2010-06-02 20:56:39	2010-06-02 21:03:25	00:06:46	Self-grooming
4	N/A	Pup	2010-06-02 21:03:25	2010-06-02 21:34:20	00:30:55	Absent
4	N/A	Pup	2010-06-02 21:34:20	2010-06-02 21:49:55	00:15:35	Self-grooming		3			1
4	N/A	Pup	2010-06-02 21:49:55	2010-06-02 21:51:05	00:01:10	Resting		1
4	N/A	Pup	2010-06-02 21:51:05	2010-06-02 21:52:51	00:01:46	Self-grooming		2
4	N/A	Pup	2010-06-02 21:52:51	2010-06-02 22:27:58	00:35:07	Resting		6
4	N/A	Pup	2010-06-02 22:27:58	2010-06-02 22:44:36	00:16:38	Nursing		1
4	N/A	Pup	2010-06-02 22:44:36	2010-06-02 22:46:14	00:01:38	Resting		1
4	N/A	Pup	2010-06-02 22:46:14	2010-06-02 22:49:04	00:02:50	Self-grooming		2
4	N/A	Pup	2010-06-02 22:49:04	2010-06-02 23:00:50	00:11:46	Resting
4	N/A	Pup	2010-06-02 23:00:50	2010-06-03 00:02:24	01:01:34	Absent
4	N/A	Pup	2010-06-03 00:02:24	2010-06-03 00:14:12	00:11:48	Self-grooming
4	N/A	Pup	2010-06-03 00:14:12	2010-06-03 01:15:25	01:01:13	Absent
6	N/A	Pup	2010-05-21 01:15:00	2010-05-20 02:24:09	01:08:57	Resting
6	N/A	Pup	2010-05-20 02:24:09	2010-05-20 02:27:25	00:03:16	Self-grooming		4		1
6	N/A	Pup	2010-05-20 02:27:25	2010-05-20 02:32:59	00:05:34	Nursing
6	N/A	Pup	2010-05-20 02:32:59	2010-05-20 03:30:44	00:57:45	Resting		5
6	N/A	Pup	2010-05-20 03:30:44	2010-05-20 03:43:45	00:13:01	Self-grooming		9		4
6	N/A	Pup	2010-05-20 03:43:45	2010-05-20 04:11:01	00:27:16	Resting		1
6	N/A	Pup	2010-05-20 04:11:01	2010-05-20 04:12:40	00:01:39	Self-grooming		1
6	N/A	Pup	2010-05-20 04:12:40	2010-05-20 04:30:02	00:17:22	Resting
6	N/A	Pup	2010-05-20 04:30:02	2010-05-20 04:38:50	00:08:48	Self-grooming		3		1
6	N/A	Pup	2010-05-20 04:38:50	2010-05-20 05:10:07	00:31:17	Nursing		3
6	N/A	Pup	2010-05-20 05:10:07	2010-05-20 06:13:56	01:03:49	Resting
6	N/A	Pup	2010-05-20 06:13:56	2010-05-20 07:35:46	01:21:50	Nursing
6	N/A	Pup	2010-05-20 07:35:46	2010-05-20 07:36:12	00:00:26	Self-grooming
6	N/A	Pup	2010-05-20 07:36:12	2010-05-20 08:03:42	00:27:30	Resting
					22:17:14	Total duration of observation
README
Observation Date	The 22-hour observation period was split up over six days and nights to avoid sampling bias
Period	For the adult bats, the 22-hour period was split up into two biological meaningful periods: night period (time from returning to tent at dawn to leaving at dusk), day period (time from returning to tent at daw to leaving at dusk)
Individual	Identification of the four individuals from group 1
Start time	Start of the observed behaviour
End time	End of the observed behaviour
Duration of behavioural state	End time - Start time				Total duration of observation: for each individual sums up to 22 hours, 17 minutes and 14 seconds
Behavioural State	The observed behaviour, for definition see Table 1				Absent: the individual was not in the roost
Behavioural Events	Including: Change position, Wing stretching, Hitting, Yawning, Urinating / Defecating
Note that not every behaviour described in Table 1 was observed during the 22-hour observation period.
